# Supplementary material for: Early prediction of contrast-induced acute kidney injury by a "bedside" assessment of Neutrophil Gelatinase-Associated Lipocalin during elective percutaneous coronary interventions
Source: PLoS One. 2018 May 23;13(5):e0197833. doi: 10.1371/journal.pone.0197833 (PMC5965894; doi:10.1371/journal.pone.0197833)
Supplement: S1 Dataset — (XLSX) [file pone.0197833.s001.xlsx]

## Sheet: Foglio1
N. Patients	Age	Sex (male=1, female=0)	BMI	Hypertension	Dyslipidemia	Diabetes	Insulin-treated diabetes	Smokers	Family history of CAD	Clinical syndrome (stable=0, unstable=1)	Previous MI	Previous PCI	Previous CABG	FE	Number of diseased vessels	Monovessel coronary disease	Multivessel coronary disease	Type of diseased vessel	Number of treated vessels	Complete revascularization	% stenosis	Type of coronary lesion (A/B1=0, B2/C=1)	N. stents	DES	Median stent diameter	Mean stent length	Pre-dilation	Procedural success	Constrast media	Amount of contrast media (ml)	Glycemia (mg/dl)	Pre-procedural Creatinine (mg/dl)	Post-procedural creatinine (mg/dl)
1	68	0	26	1	1	1	1	1	1	0	0	1	0	60	2	0	1	1	1	0	80	1	1	1	3	18	1	1	Xenetic	160	133	0.94	0.78
2	80	0	33.2	1	1	1	0	0	0	1	0	0	0	45	3	0	1	0	1	0	80	0	1	0	2.5	15	1	1	Xenetic	220	76	1	1.24
3	55	1	28.4	1	0	0	0	1	0	0	0	0	0	50	1	1	0	1	1	1	80	1	1	0	3	23	1	1	Xenetic	170	85	0.69	0.75
4	80	1	24.1	1	1	0	0	0	0	0	0	0	0	70	1	1	0	2	1	1	80	1	2	0	3.5	28	1	1	Xenetic	90	100	1.16	1.19
5	72	1	22.3	1	0	0	0	1	0	1	0	0	0	60	1	1	0	0	1	1	90	1	1	0	3.5	30	1	1	Xenetic	100	107	0.91	0.82
6	52	1	32	1	1	0	0	1	0	0	0	0	0	60	2	0	1	1	1	0	70	0	1	0	3	18	0	1	Xenetic	240	90	0.77	0.8
7	66	1	32	1	0	0	0	1	0	0	0	0	0	60	1	1	0	0	1	1	70	1	1	1	3.5	30	1	1	Xenetic	140	102	1.33	1.34
8	74	1	29.1	1	1	1	1	0	0	0	0	1	1	65	3	0	1	4	1	0	80	1	1	0	2.5	12	1	1	Xenetic	100	87	1.04	1.1
9	74	1	22.9	0	0	0	0	1	1	1	0	0	0	60	2	0	1	0	1	0	80	1	1	0	3.5	18	0	0	Xenetic	120	82	0.87	1
10	80	1	24.9	0	0	0	0	0	0	0	1	0	0	30	1	1	0	2	1	1	90	1	1	0	3	28	1	1	Xenetic	110	125	1	1.13
11	73	0	24.2	1	0	1	0	0	0	0	0	0	0	55	1	1	0	0	1	1	70	0	1	0	3	19	0	1	Xenetic	120	89	0.71	0.72
12	73	1	27.7	0	1	0	0	1	0	0	0	0	0	60	3	0	1	0	1	0	80	1	1	1	3	15	1	1	Xenetic	280	124	1.01	0.99
13	57	0	23	0	1	0	0	0	1	0	0	0	0	60	1	1	0	0	1	1	70	0	1	0	3	15	0	1	Xenetic	110	89	0.7	0.62
14	78	1	22.4	1	1	1	0	0	0	1	1	1	0	60	1	1	0	2	1	1	80	1	0	1	3.5	20	1	1	Xenetic	290	125	0.57	0.59
15	54	1	28.4	0	1	0	0	1	0	0	0	0	0	55	1	1	0	3	1	1	70	1	1	1	4	15	0	1	Xenetic	55	80	0.71	0.76
16	76	1	24.2	1	1	1	0	1	0	0	0	1	0	60	2	0	1	0	2	1	90	1	2	0	2.75	18	1	1	Xenetic	95	106	1.2	1.2
17	66	1	27.4	1	1	1	0	0	0	0	0	0	0	60	1	1	0	0	1	1	80	0	1	1	3.5	12	0	1	Xenetic	120	95	1.51	1.45
18	66	1	28.4	1	1	0	0	1	1	0	1	1	0	60	1	1	0	2	1	1	70	0	3	0	3	15	1	1	Xenetic	250	121	0.88	0.97
19	74	0	35.2	1	1	1	1	0	0	1	0	0	0	60	3	0	1	0	1	0	95	1	2	0	3	23	1	1	Xenetic	180	94	1.17	1.3
20	47	1	31.9	1	1	0	0	0	1	1	0	1	0	55	3	0	1	0	1	0	70	1	2	1	3	15	1	1	Xenetic	150	105	0.67	0.85
21	69	1	24.2	1	1	0	0	0	0	1	0	0	0	60	2	0	1	0	1	0	95	1	1	0	3.5	16	1	1	Xenetic	120	87	1	0.84
22	62	1	25	1	1	0	0	1	0	0	0	0	0	54	2	0	1	0	2	1	80	0	2	0	3.5	28	1	1	Xenetic	210	100	1.11	1.13
23	69	1	32.4	1	0	0	0	1	0	0	0	0	0	60	2	0	1	0	1	0	90	1	1	1	3.5	18	1	1	Xenetic	260	138	0.79	0.93
24	73	1	28.7	1	0	0	0	1	0	0	1	1	0	60	3	0	1	0	1	0	70	1	1	0	3	30	1	1	Xenetic	90	107	0.88	0.96
25	58	1	42.4	1	1	1	0	1	0	0	0	1	0	40	1	1	0	0	1	1	70	1	1	1	3	23	0	1	Xenetic	120	126	0.75	0.79
26	79	1	26	1	0	0	0	1	1	1	0	0	0		1	1	0	0	1	1	80	1	2	1	3.5	23	0	1	Xenetic	210	92	0.86	0.86
27	68	1	25	1	1	0	0	1	1	1	0	0	0	60	2	0	1	0	1	0	80	0	1	0	3.5	18	1	1	Xenetic	180	137	0.69	0.69
28	69	1	38.6	1	0	0	0	1	0	0	0	1	0	60	2	0	1	1	1	0	80	1	1	0	3	15	1	1	Xenetic	100	152	0.9	0.99
29	52	1	25.4	1	0	0	0	1	0	0	0	1	0	54	2	0	1	0	2	1	80	0	2	0	3.5	18	0	1	Xenetic	90	99	1.1	1.1
30	54	1	29	1	1	1	0	1	0	0	0	1	0	55	2	0	1	2	1	0	70	1	1	1	2.5	15	0	1	Xenetic	100	116	1.6	1.4
31	74	1	24.6	1	1	0	0	1	1	1	0	1	0	60	2	0	1	2	1	0	70	0	1	0	2.5	15	1	1	Xenetic	110	93	0.93	0.82
32	69	1	27.8	0	1	1	0	1	0	0	0	1	0	57	3	0	1	2	1	0	80	1	2	0	3.5	19	1	1	Xenetic	250	117	1.1	1.2
33	70	1	27.7	0	1	0	0	1	0	0	0	0	0	60	1	1	0	2	1	1	70	1	1	1	3	23	0	1	Xenetic	110	92	1.1	1
34	65	1	27.7	1	1	0	0	0	0	0	1	1	0	40	2	0	1	0	2	1	70	0	3	0	3	16	1	1	Xenetic	200	97	0.86	0.88
35	55	1	26	1	1	0	0	1	1	0	0	0	0	60	2	0	1	2	1	0	70	0	1	0	3.5	14	0	1	Xenetic	70	100	0.9	0.99
36	70	1	30.4	1	0	1	0	0	0	0	0	0	0	40	1	1	0	1	1	1	80	1	1	0	3.5	15	0	1	Xenetic	150	91	0.91	0.91
37	52	0	24.8	0	1	0	0	1	0	0	0	0	0	60	1	1	0	0	1	1	80	0	1	1	3.5	15	0	1	Xenetic	120	96	0.61	0.6
38	76	0	26.6	1	1	1	0	0	0	1	0	0	0	60	1	1	0	0	1	1	80	1	1	0	2.75	13	0	1	Xenetic	330	107	0.78	0.87
39	63	1	27.2	1	1	1	0	0	1	1	1	1	0	43	2	0	1	1	1	0	80	1	1	0	3.5	33	1	1	Xenetic	140	233	0.63	1.15
40	69	1	27.8	0	1	1	0	1	0	0	0	1	0	57	3	0	1	0	1	0	70	1	2	0	3	22	1	1	Xenetic	260	102	0.99	0.95
41	76	0	23.9	1	0	0	0	1	0	1	1	0	0	60	1	1	0	0	1	1	70	1	1	0	3	12	0	1	Xenetic	130	77	0.84	0.74
42	49	1	32.9	1	1	0	0	1	0	0	1	1	0	60	3	0	1	1	1	0	70	0	1	1	3	18	0	1	Xenetic	120	90	0.8	0.83
43	73	1	27.1	1	0	0	0	1	0	0	1	1	0	60	3	0	1	2	3	1	80	0	1	0	3.5	30	1	1	Xenetic	140	103	0.75	0.81
44	72	1	27.5	1	0	0	0	0	1	0	0	0	1	75	3	0	1	2	1	0	80	1	1	0	3	13	0	1	Xenetic	70	92	1	1.2
45	70	0	31.2	1	0	1	0	1	1	0	0	0	0	60	3	0	1	1	1	0	90	1	1	1	3	28	1	1	Xenetic	250	118	0.6	0.61
46	66	1	31.1	1	0	0	0	1	0	0	0	0	0	60	2	0	1	0	2	1	70	1	2	0	3	28	0	1	Xenetic	140	94	1	0.98
47	72	1	28.4	0	1	1	1	1	0	1	0	0	0	60	1	1	0	0	1	1	70	1	1	1	3.5	15	0	1	Xenetic	170	131	0.95	0.91
48	74	1	25.4	1	1	0	0	1	0	0	1	1	0	60	3	0	1	0	1	0	90	1			2.5	15	1	1	Xenetic	130	93	1.1	1.4
49	69	1	22.9	1	1	1	1	1	0	0	1	1	0	60	2	0	1	1	1	0	70	0	1	0	3.5	12	0	1	Xenetic	140	123	0.91	0.89
50	73	1	22.1	1	1	0	0	0	0	0	0	0	0	48	2	0	1	1	1	0	70	1			2.5	20	1	1	Xenetic	149	87	0.92	0.93
51	70	1	24.2	1	1	0	0	1	0	0	0	1	0	52	3	0	1	2	1	0		0	1	0	4	12	0	1	Xenetic	180	84	1.2	1.5
52	67	1	29.9	1	1	1	0	1	0	0	1	1	0	47	3	0	1	2	1	0	80	1	1	0	2.75	19	1	1	Xenetic	300	97	1.1	1
53	57	1	31.6	1	1	0	0	1	0	0	1	1	0	60	2	0	1	1	1	0	95	1	1	1	2.75	23	1	1	Xenetic	270	101	0.9	0.96
54	78	0	35	1	1	1	1	0	0	0	0	0	0	65	3	0	1	2	1	0	80	0	1	0	2.75	16	1	1	Xenetic	120	86	0.69	0.62
55	77	1	26.8	1	1	0	0	1	1	0	0	1	0	55	2	0	1	0	2	1	80	1	1	1	3.5	23	0	1	Xenetic	130	89	1.1	1.1
56	80	1	34.2	1	1	0	0	1	0	0	0	1	0	60	2	0	1	1	1	0	70	0	1	0	3	12	1	1	Xenetic	250	80	1.1	1.1
57	77	1	29.4	1	0	0	0	1	0	1	1	1	0	35	2	0	1	1	1	0	80	0	1	1	3	18	0	1	Xenetic	86	97	1.3	1.2
58	78	1	31	1	0	0	0	1	0	0	0	0	0	60	2	0	1	0	1	0	70	0	1	0	3	22	0	1	Xenetic	160	94	0.99	0.92
59	58	0	26.6	1	1	1	1	0	0	0	0	1	0	54	2	0	1	0	1	0	90	1	1	1	2.5	18	1	0	Xenetic	330	111	0.77	0.82
60	76	1	25	0	1	0	0	0	1	0	1	1	0	35	3	0	1	0	2	0	80	0	1	0	4	22	1	1	Xenetic	250	95	1.1	1.2
61	62	1	29.7	1	1	1	0	0	0	0	1	1	0	58	3	0	1	1	2	0	90	0	1	1	2.5	18	1	1	Xenetic	170	128	1	1.2
62	54	1	27.8	1	0	1	0	1	1	0	0	0	0	60	1	1	0	2	1	1	90	0	1	1	3	15	1	1	Xenetic	116	93	0.82	0.84
63	80	1	24	1	0	0	0	1	0	0	0	0	0	30	1	1	0	1	1	1	70	0	1	0	3	15	1	1	Xenetic	140	79	0.8	1
64	69	1	24.7	1	1	0	0	1	0	0	1	1	1	56	2	0	1	0	2	1	99	1	1	1	3	23	1	1	Xenetic	110	99	0.85	0.8
65	70	1	32	0	1	1	0	0	0	0	0	0	0	60	1	1	0	1	1	1	90	0	1	1	2.75	15	0	1	Xenetic	124	87	1.1	0.97
66	70	1	27.5	1	0	0	0	1	1	0	1	1	0	45	3	0	1	0	1	0	80	0	1	1	3.5	15	0	1	Xenetic	110	136	0.76	0.74
67	53	1	24.8	1	1	0	0	1	1	1	0	1	0	60	2	0	1	0	2	1	80	1	1	1	2.5	13	1	1	Xenetic	140	93	0.91	0.91
68	64	0	23	1	1	1	1	0	0	0	0	1	0	40	1	1	0	1	1	1	70	0	1	0	3.5	18	1	1	Xenetic	210	75	0.61	0.6
69	74	1	26	1	1	0	0	0	1	0	0	0	0	60	3	0	1	0	1	0	90	1	1	0	3	12	0	1	Xenetic	120	110	0.78	0.87
70	61	1	32	1	1	1	1	1	1	0	1	0	0	56	1	1	0	0	1	1	80	1	1	0	3	18	1	1	Xenetic	250	85	0.93	1.2
71	56	1	24	1	1	0	0	1	1	1	0	0	0	60	2	0	1	1	1	0	80	1	1	1	3.5	13	0	1	Xenetic	180	76	0.99	0.95
72	70	1	26.6	0	0	0	0	1	1	0	0	1	0	45	2	0	1	2	1	0	70	0	1	0	3	38	1	1	Xenetic	130	87	0.84	0.74
73	66	0	27.2	1	1	0	0	0	1	1	0	0	0	60	3	0	1	0	1	0	70	0	1	1	3.5	24	1	1	Xenetic	70	84	0.8	0.93
74	72	1	27.8	1	0	1	0	0	1	0	0	1	0	65	1	1	0	1	1	1	80	1	1	0	4	15	0	1	Xenetic	210	93	0.75	0.81
75	56	1	26	1	1	1	1	1	0	0	1	1	0	67	1	1	0	2	1	1	80	1	1	0	2.75	19	1	1	Xenetic	85	86	1	1.2
76	59	0	32.8	1	1	0	0	0	0	0	0	0	0	45	2	0	1	1	1	0	90	1	1	0	2.5	24	0	1	Xenetic	170	75	0.6	0.61
77	73	1	26.5	1	0	1	1	1	0	0	0	0	0	32	2	0	1	0	1	0	70	0	1	0	3.5	23	1	1	Xenetic	94	113	1	0.98
78	70	1	27.5	1	1	1	0	0	1	0	0	1	0	60	1	1	0	0	1	1	95	1	1	0	3	13	0	1	Xenetic	110	100	0.95	0.91
79	57	0	31.2	1	1	0	0	0	0	0	0	0	0	60	1	1	0	2	1	1	80	0	1	1	3	18	0	1	Xenetic	90	86	1.1	1.4
80	57	1	24.6	0	1	1	1	0	1	1	1	1	0	56	2	0	1	0	2	1	80	0	2	0	3.5	22	0	1	Xenetic	180	98	0.91	0.89
81	78	1	27.8	1	1	0	0	1	0	0	0	0	0	75	1	1	0	0	1	1	80	1	1	0	3	18	1	1	Xenetic	230	76	0.92	0.93
82	67	1	24.6	1	1	1	0	1	0	1	0	0	0	60	2	0	1	1	2	1	70	0	1	1	3.5	23	1	1	Xenetic	320	89	1.2	1.5
83	70	0	27.7	0	0	0	0	1	1	0	0	0	0	38	1	1	0	0	1	1	70	0	1	1	3	18	0	1	Xenetic	56	114	1.3	1.2
84	77	1	26	1	1	0	0	0	1	0	0	0	0	60	1	1	0	1	1	1	70	1	1	0	3	22	1	1	Xenetic	130	89	0.9	0.96
85	78	1	30.4	1	1	1	1	1	1	0	1	0	1	60	3	0	1	0	2	0	70	0	2	1	3.5	18	0	1	Xenetic	160	142	0.69	0.62
86	68	1	28.7	1	0	0	0	1	0	0	0	0	0	65	2	0	1	1	1	0	80	1	1	1	3.5	23	1	0	Xenetic	157	76	1.1	1.1
87	66	1	26.4	1	0	1	0	0	0	0	0	0	0	60	2	0	1	0	1	0	70	0	1	0	3	19	1	1	Xenetic	180	106	1.1	1.1
88	62	1	28.1	1	1	1	0	1	1	0	0	0	0	60	1	1	0	2	1	1	90	1	1	1	3	23	0	1	Xenetic	120	112	1.3	1.2
89	54	0	25.8	1	0	0	0	1	1	0	0	0	0	70	2	0	1	2	1	0	70	0	1	0	3.5	15	1	1	Xenetic	89	156	0.99	0.92
90	58	1	31	1	1	0	0	0	1	1	1	0	0	65	1	1	0	1	1	1	70	0	1	0	2.5	15	0	1	Xenetic	210	98	1.25	1.3
91	69	1	28	1	1	0	0	0	0	0	0	0	0	38	1	1	0	0	1	1	90	1	1	1	2.75	13	0	1	Xenetic	230	67	1.1	1.2
92	70	1	24.8	0	0	0	0	0	1	0	0	0	0	53	1	1	0	0	1	1	90	1	1	1	3	30	0	1	Xenetic	100	113	1	1.2
93	70	0	26	1	1	1	1	1	1	0	0	0	0	70	1	1	0	0	2	1	70	0	2	0	3	19	1	1	Xenetic	145	76	0.62	0.64
94	67	1	27.8	1	0	1	0	1	1	1	0	0	0	60	3	0	1	2	1	0	80	1	1	0	3	12	0	1	Xenetic	210	90	0.8	1
95	54	1	29	1	1	0	0	1	0	0	0	0	0	56	1	1	0	0	1	1	70	0	1	0	3	15	1	1	Xenetic	78	89	0.85	0.8
96	65	0	25.6	1	1	0	0	1	1	0	0	0	0	45	2	0	1	1	1	0	70	0	1	1	3	23	1	0	Xenetic	110	112	1.1	0.97
97	67	0	27.6	0	0	0	0	0	1	0	0	0	0	58	1	1	0	2	1	1	70	0	1	1	3.5	15	1	1	Xenetic	150	145	0.76	0.74

## Sheet: Foglio2
1 (in base a 48 ore)	0	95	-25	120
	0	169	-156	325
	0	69	-23	92
	0	44	-5	49
	0	55	-5	60
	0	94	14	80
	0	106	-8	114
	0	213	83	130
	0	85	22	63
	0	72	5	67
	0	130	20	110
	0	100	-80	180
	0	97	-1	98
	0	43	-16	59
	0	77	-27	104
	0	67	-5	72
	0	111	-6	117
	0	140	26	114					0.488209
	0	85	-10	95
	0	56	-15	71					0.991797
	0	204	53	151
	0	53	8	45					0.618528
	0	77	-74	151
	0	59	-30	89
	0	94	-3	97
	0	140	11	129
	0	111	25	86
	0	84	-10	94
	0	92	9	83
1	1	136	-8	144
1	1	77	13	64
1	1	105	17	88
1	1	62	-1	63
1 (in base a 48 ore)	1	39	-5	44
	1	238	-91	329
	1	97	5	92
	1	127	14	113
	1	68	-2	70
	1	214	1	213
	1	91	0	91
	1	91	0	91
	1	81	10	71
	1	74	-36	110
	1	55	-37	92
	1	139	19	120
	1	49	0	49
	1	71	-16	87
	1	123	21	102
	1	60	-1	61
	1	46	-10	56
	1	46	-10	56
	1	85	-94	179
	1	92	-11	103
	1	85	35	50
	1	42	-31	73
	1	110	17	93
	1	217	165	52
	1	72	2	70
	1	64	13	51
	1	124	3	121
	1	87	12	75
	1	67	11	56
	1	210	9	201
	1	120	-3	123
	1	98	-29	127
	1	43	-9	52
